# Supplementary material for: The low molecular weight fraction of compounds released from immature wheat pistils supports barley pollen embryogenesis
Source: Front Plant Sci. 2015 Jul 7;6:498. doi: 10.3389/fpls.2015.00498 (PMC4493395; doi:10.3389/fpls.2015.00498)
Supplement: Table S1 — The effect of using whole or partial wheat pistils as a nurse tissue on embryogenic pollen development in cv. “Igri” at low culture density (75 isolated microspores per mL) as assessed after 4 weeks of culture. Embryogenic calli of diameter (A) ≥100 μm, (B) ≥500 μm, and (C) ≥1 mm. noNT, no nurse tissue; P, pistil; St, stigma; Ovr, ovary; mOvr, mycropylar ovary half; cOvr, chalazal ovary half; cP, cross-bisected pistil; lP, longitudinally bisected pistil; lP−Ovu, longitudinally bisected pistil without ovule; Ovu, ovule; lOvu, longitudinally bisected ovule; EPC, embryogenic pollen culture of cv. “Igri” precultured for 1–2 weeks and used as nurse tissue at a density of 50,000 pollen grains per mL. [file Table1.XLSX]

## Sheet: Tabelle1
A)
≥100 µm
replicate	noNT	3 P	3 St	3 Ovr	3 mOvr	3 cOvr	3 cP	3 lP	3 lP-Ovu	3 Ovu	3 lOvu	EPC
1	0	7	26	23	21	21	27	23	30	10	3	34
2	0	21	20	20	19	35	27	27	17	8	11	23
3	0	33	24	21	25	22	19	23	25	9	6	21
4	0	6	18	25	1	12	31	40	23	12	0	29
5	0	24	26	27	23	32	28	23	29	4	6	30
6	0	9	12	33	13	31	20	30	34	5	0	17
average	0	16.6667	21	24.8333	17	25.5	25.3333	27.6667	26.3333	8	4.33333	25.6667
B)
≥500 µm
replicate	noNT	3 P	3 St	3 Ovr	3 mOvr	3 cOvr	3 cP	3 lP	3 lP-Ovu	3 Ovu	3 lOvu	EPC
1	0	2	10	16	9	14	18	19	20	0	0	7
2	0	10	6	14	16	20	21	25	15	1	1	13
3	0	12	10	12	15	16	9	16	19	1	0	5
4	0	3	2	4	0	4	16	23	20	1	0	4
5	0	13	2	11	8	16	12	17	12	0	0	0
6	0	3	0	6	2	10	17	17	22	0	0	2
average	0	7.16667	5	10.5	8.33333	13.3333	15.5	19.5	18	0.5	0.166667	5.16667
C)
≥1mm
replicate	noNT	3 P	3 St	3 Ovr	3 mOvr	3 cOvr	3 cP	3 lP	3 lP-Ovu	3 Ovu	3 lOvu	EPC
1	0	1	4	6	2	12	15	16	14	0	0	0
2	0	5	1	6	9	6	14	18	11	0	0	0
3	0	6	6	5	12	12	8	13	12	0	0	0
4	0	3	0	0	0	2	7	8	18	0	0	0
5	0	5	0	3	1	4	5	11	5	0	0	0
6	0	3	0	1	0	5	14	8	5	0	0	0
average	0	3.83333	1.83333	3.5	4	6.83333	10.5	12.3333	10.8333	0	0	0
