# Supplementary material for: The low molecular weight fraction of compounds released from immature wheat pistils supports barley pollen embryogenesis
Source: Front Plant Sci. 2015 Jul 7;6:498. doi: 10.3389/fpls.2015.00498 (PMC4493395; doi:10.3389/fpls.2015.00498)
Supplement: Table S2 — The effect on embryogenic pollen development in cv. “Igri” of varying the number of co-cultivated, longitudinally bisected pistils (lP, numbers used per mL medium are given). An embryogenic pollen culture (EPC) of cv. “Igri” was used as a positive control at a population density of 50,000 pollen grains per mL. The numbers of embryogenic calli of diameter (A) ≥100 μm, (B) ≥500 μm, (C) ≥1 mm were assessed following 4 weeks of culture. noNT: no nurse tissue. [file Table2.XLSX]

## Sheet: Tabelle1
A)
≥100 µm
Replicate	noNT	EPC	0.5 lP	1 lP	1.5 lP	2 lP	3 lP	6 lP
1	0	34	11	28	28	19	23	23
2	0	23	16	25	25	32	27	32
3	0	21	11	28	23	31	23	26
4	0	29	6	18	21	17	40	24
5	0	44	0	19	27	32	23	30
6	0	17	5	35	35	21	30	23
average	0	28	8.16667	25.5	26.5	25.3333	27.6667	26.3333
B)
≥500 µm
Replicate	noNT	EPC	0.5 lP	1 lP	1.5 lP	2 lP	3 lP	6 lP
1	0	7	0	20	14	11	19	18
2	0	13	3	11	21	18	25	24
3	0	5	3	12	20	22	16	23
4	0	4	0	5	12	13	23	16
5	0	0	0	9	18	22	17	22
6	0	2	0	20	16	16	17	16
average	0	5.16667	1	12.8333	16.8333	17	19.5	19.8333
C)
≥1 mm
Replicate	noNT	EPC	0.5 lP	1 lP	1.5 lP	2 lP	3 lP	6 lP
1	0	0	0	7	6	8	16	12
2	0	0	0	5	14	12	18	15
3	0	0	0	3	13	14	13	21
4	0	0	0	1	5	8	8	10
5	0	0	0	4	10	8	11	7
6	0	0	0	5	8	6	8	10
average	0	0	0	4.16667	9.33333	9.33333	12.3333	12.5
